# Supplementary material for: 3,3′,5,5′-Tetra­bromo-2,2′-bithio­phene
Source: Acta Crystallogr Sect E Struct Rep Online. 2009 Apr 2;65(Pt 5):o952. doi: 10.1107/S1600536809011647 (PMC2977652; doi:10.1107/S1600536809011647)
Supplement: Supplementary file 2 [file e-65-0o952-Isup2.hkl]

# 
# h,k,l, Fc-squared, Fo-squared, sigma(Fo-squared) and status flag 
# 
data_I
_shelx_title ' cd28197 in C2/c' 
_shelx_refln_list_code          4 
_shelx_F_calc_maximum      506.80 
_exptl_crystal_F_000       888.00 
_reflns_d_resolution_high  0.8256 
 
loop_ 
 _symmetry_equiv_pos_as_xyz 
 'x, y, z' 
 '-x, y, -z+1/2' 
 'x+1/2, y+1/2, z' 
 '-x+1/2, y+1/2, -z+1/2' 
 '-x, -y, -z' 
 'x, -y, z-1/2' 
 '-x+1/2, -y+1/2, -z' 
 'x+1/2, -y+1/2, z-1/2' 
 
_cell_length_a    17.1637 
_cell_length_b     4.0153 
_cell_length_c    18.6551 
_cell_angle_alpha  90.000 
_cell_angle_beta  115.395 
_cell_angle_gamma  90.000 
 
_shelx_F_squared_multiplier     1.000 
 
loop_ 
 _refln_index_h 
 _refln_index_k 
 _refln_index_l 
 _refln_F_squared_calc 
 _refln_F_squared_meas 
 _refln_F_squared_sigma 
 _refln_observed_status 
   2   0   0      649.33      190.23     15.73 o 
   4   0   0    55140.83    23902.72    271.87 o 
   6   0   0    40963.55    25868.14    866.54 o 
   8   0   0     5243.61     4942.06    391.70 o 
  10   0   0    13664.09    13161.82   1480.30 o 
  12   0   0     1203.53     1354.48    157.65 o 
  14   0   0     6550.28    11115.16    334.78 o 
  16   0   0     3009.10     4251.79    233.67 o 
   1   1   0    19246.89    24364.83   2099.68 o 
   3   1   0     8409.46    10644.10    786.25 o 
   5   1   0     1061.86     1306.01    131.53 o 
   7   1   0      847.12     1041.14    141.61 o 
   9   1   0      288.18      191.64     32.30 o 
  11   1   0      585.46      321.83     33.55 o 
  13   1   0      153.08      135.83     35.79 o 
  15   1   0      166.70      165.49     59.05 o 
  17   1   0       77.88      161.04     68.54 o 
   0   2   0    86287.46    93292.13    832.08 o 
   2   2   0       71.87       72.53     29.39 o 
   4   2   0     6733.89     8158.04    655.16 o 
   6   2   0    10072.59    11589.71   1154.03 o 
   8   2   0     1052.91     1092.43    135.08 o 
  10   2   0     5982.34     4439.34    741.09 o 
  12   2   0      852.57      621.10    112.34 o 
  14   2   0     1444.01      937.96     98.53 o 
  16   2   0     2072.98     1978.31    133.66 o 
   1   3   0     1903.30     2279.95    108.04 o 
   3   3   0     3681.38     3969.90    172.58 o 
   5   3   0     3706.23     4152.59    450.60 o 
   7   3   0       25.28        2.08     44.48 o 
   9   3   0     1025.23      943.61     97.40 o 
  11   3   0     2023.96     1755.06    155.41 o 
  13   3   0       85.50       10.08     62.16 o 
   0   4   0     6292.03     6943.51    288.35 o 
   2   4   0       50.10       21.74     54.27 o 
   4   4   0      650.21      655.59     97.74 o 
   6   4   0      763.30      803.57     98.99 o 
   8   4   0      768.53      794.34    104.59 o 
  10   4   0      350.79      386.52     88.44 o 
 -17   1   1     1719.75     2768.96    451.24 o 
 -15   1   1      131.92      185.58     58.23 o 
 -13   1   1     1886.66     1375.16    103.47 o 
 -11   1   1      472.78      387.43     34.52 o 
  -9   1   1    23035.07    17685.32   3693.96 o 
  -7   1   1    19385.22    23032.78   2879.68 o 
  -5   1   1    11268.45    13669.06   1452.74 o 
  -3   1   1   256845.30   293079.19  24195.50 o 
  -1   1   1     7739.00     9191.91    678.17 o 
   1   1   1    27184.75    32035.67    986.60 o 
   3   1   1    13333.23    16240.83   1401.45 o 
   5   1   1      966.80     1015.20    126.59 o 
   7   1   1    29284.33    27009.22   4158.34 o 
   9   1   1     3973.50     2017.86     96.96 o 
  11   1   1    13928.80    10035.25    845.06 o 
  13   1   1     4605.22     4534.51    872.53 o 
  15   1   1     3418.25     4722.56    874.40 o 
  17   1   1      513.05     1125.32    360.24 o 
 -16   2   1      217.94      196.97    104.85 o 
 -14   2   1      804.39      575.09     82.04 o 
 -12   2   1      768.71      524.90    126.95 o 
 -10   2   1       22.15       47.16     31.99 o 
  -8   2   1     2918.77     3840.62    434.09 o 
  -6   2   1     5737.32     6827.52    731.09 o 
  -4   2   1     3302.76     4091.91    341.31 o 
  -2   2   1     8816.72    10244.30    380.84 o 
   0   2   1     4284.43     4664.81    113.92 o 
   2   2   1     4664.07     5122.67    147.54 o 
   4   2   1      317.08      379.54     37.40 o 
   6   2   1     1536.63     1870.71    166.55 o 
   8   2   1     3414.84     3858.45    516.51 o 
  10   2   1      242.45      119.87     50.18 o 
  12   2   1      183.52      115.36     47.52 o 
  14   2   1      592.21      488.78     79.96 o 
  16   2   1      295.48      532.70     92.32 o 
 -15   3   1       58.96        1.16     49.43 o 
 -13   3   1      237.22      234.87     65.16 o 
 -11   3   1      471.37      419.33     80.19 o 
  -9   3   1     3617.45     2955.12    154.66 o 
  -7   3   1     2634.60     3133.40    553.37 o 
  -5   3   1     1242.07     1279.33     76.94 o 
  -3   3   1    19980.96    22536.04    767.76 o 
  -1   3   1      153.04      203.23     52.14 o 
   1   3   1     3612.04     4067.26    305.95 o 
   3   3   1      985.51     1118.83     67.56 o 
   5   3   1      361.43      262.28     60.02 o 
   7   3   1     4438.96     3864.25    158.34 o 
   9   3   1      768.46      736.38     91.05 o 
  11   3   1     1451.78     1272.02    107.72 o 
  13   3   1     1054.22      683.92     96.52 o 
 -10   4   1       81.98       83.32     61.43 o 
  -8   4   1     1089.49     1068.14    112.00 o 
  -6   4   1     2853.65     2721.80    149.24 o 
  -4   4   1      416.34      531.01    112.34 o 
  -2   4   1     1040.33     1114.26     98.29 o 
   0   4   1     2886.31     3087.32    139.95 o 
   2   4   1     1351.90     1284.76    120.58 o 
   4   4   1       14.13        7.31     47.05 o 
   6   4   1      891.09      945.49    151.66 o 
   8   4   1     1989.97     1780.81    135.83 o 
  10   4   1       23.85       21.20     56.40 o 
 -18   0   2       27.61       44.94     82.38 o 
 -16   0   2        0.61       19.47     68.15 o 
 -14   0   2      475.92      513.83     65.93 o 
 -12   0   2    14787.53    15960.76   1651.43 o 
 -10   0   2    12188.38     9221.76    329.16 o 
  -8   0   2    35319.34    16651.03    568.45 o 
  -6   0   2   113378.40    64669.37   2608.59 o 
  -4   0   2     9696.42     9055.48    110.84 o 
  -2   0   2     4767.26     6015.56    101.86 o 
   0   0   2     1972.28     2259.68     39.32 o 
   2   0   2    21661.64    21575.71    278.98 o 
   4   0   2    61462.73    35822.13   7679.73 o 
   6   0   2    16839.93     9508.32    387.21 o 
   8   0   2    54778.60    39423.20   8254.17 o 
  10   0   2     2944.85     2508.80    664.69 o 
  12   0   2     7025.52     9445.70   2069.72 o 
  14   0   2     2491.41     3874.37   1005.46 o 
  16   0   2      263.10      525.76    122.83 o 
 -19   1   2       71.82       83.13    105.60 o 
 -17   1   2       47.03       40.50     47.32 o 
 -15   1   2      295.09      258.68     47.79 o 
 -13   1   2       64.39       63.40     29.75 o 
 -11   1   2      926.65      952.42    108.68 o 
  -9   1   2      678.35      592.07     68.75 o 
  -7   1   2      127.93      143.74     23.52 o 
  -5   1   2      403.34      522.59     57.29 o 
  -3   1   2      215.58      307.52     39.44 o 
  -1   1   2    14792.24    17568.98   1179.60 o 
   1   1   2      713.65      843.91     50.27 o 
   3   1   2     3268.40     4057.61    376.14 o 
   5   1   2     4593.72     4376.42    889.25 o 
   7   1   2       59.65       25.97     13.37 o 
   9   1   2      327.76      315.29     43.24 o 
  11   1   2      450.79      332.32     96.51 o 
  13   1   2      645.53      689.27    206.60 o 
  15   1   2       32.84       90.44     59.02 o 
  17   1   2      187.63      419.15    199.60 o 
 -16   2   2        2.00        7.18     43.76 o 
 -14   2   2        9.06      -22.97     40.74 o 
 -12   2   2     7046.50     6995.57   1733.08 o 
 -10   2   2     7969.59    10331.12   1839.02 o 
  -8   2   2    16565.64    19501.38   3423.47 o 
  -6   2   2    46333.39    61532.27   8347.86 o 
  -4   2   2     1522.81     1758.62    136.97 o 
  -2   2   2    24637.92    27534.12    844.81 o 
   0   2   2       12.21       23.21     25.71 o 
   2   2   2      648.05      681.09     42.69 o 
   4   2   2    16408.43    19508.92   1618.96 o 
   6   2   2     3037.84     3606.57    427.65 o 
   8   2   2    19028.43    18184.10   3093.40 o 
  10   2   2     1443.26      895.19    150.54 o 
  12   2   2     4749.92     2837.65    138.98 o 
  14   2   2      248.39      237.38    116.46 o 
  16   2   2       22.39       42.55     71.15 o 
 -15   3   2      447.51      296.63    120.96 o 
 -13   3   2       24.78       39.63     49.60 o 
 -11   3   2     1356.08     1254.89    161.40 o 
  -9   3   2     5694.43     5210.09    302.95 o 
  -7   3   2      402.71      509.16     59.46 o 
  -5   3   2     4244.10     5055.02    336.03 o 
  -3   3   2     6359.26     6559.62    376.29 o 
  -1   3   2     1330.36     1240.69     86.59 o 
   1   3   2      183.57      224.63     40.93 o 
   3   3   2     2661.21     2705.45    162.46 o 
   5   3   2     3922.30     3431.63    365.11 o 
   7   3   2      255.35      190.46     61.40 o 
   9   3   2      435.10      442.56     78.08 o 
  11   3   2     1516.70     1152.58    111.15 o 
  13   3   2      201.92       97.39     54.70 o 
 -10   4   2      199.60      228.80     74.83 o 
  -8   4   2      271.23      260.46     72.17 o 
  -6   4   2      792.51      876.05    100.09 o 
  -4   4   2       15.57       -2.99     49.10 o 
  -2   4   2      264.87      297.10     54.28 o 
   0   4   2       59.27       25.66     39.93 o 
   2   4   2       15.32       23.19     48.46 o 
   4   4   2     1035.74      991.74    104.59 o 
   6   4   2       66.65      132.90     67.51 o 
   8   4   2      822.90      866.04    165.14 o 
 -19   1   3      218.75      336.28    122.83 o 
 -17   1   3     1126.99     1121.48     76.98 o 
 -15   1   3     5306.20     4466.67    736.46 o 
 -13   1   3     5946.56     4822.80    702.89 o 
 -11   1   3    34413.31    32161.76   4092.56 o 
  -9   1   3    23780.55    29302.19   3346.88 o 
  -7   1   3     1167.42     1542.86    224.52 o 
  -5   1   3    14786.29    15988.73   4027.83 o 
  -3   1   3     2252.58     2135.55    286.58 o 
  -1   1   3    53306.42    51768.98   6848.53 o 
   1   1   3    28758.87    29193.85   4243.37 o 
   3   1   3    20038.04    22362.24   3670.70 o 
   5   1   3    93502.30    81939.24  24503.02 o 
   7   1   3      144.65      184.41     27.94 o 
   9   1   3     8415.69     7741.58    550.56 o 
  11   1   3     3049.03     2172.12    603.24 o 
  13   1   3        7.15       21.26     33.87 o 
  15   1   3      441.15      732.15    244.16 o 
  17   1   3      158.68      429.90    132.56 o 
 -18   2   3      401.21      374.35     74.74 o 
 -16   2   3       11.46       -8.12     58.42 o 
 -14   2   3      963.94      852.82    181.99 o 
 -12   2   3     3133.22     2945.24    703.38 o 
 -10   2   3        5.06       26.68     25.95 o 
  -8   2   3     2057.30     2543.48    421.72 o 
  -6   2   3     2924.04     3537.23    384.49 o 
  -4   2   3     5301.52     6152.66    432.31 o 
  -2   2   3       27.28       30.96     25.32 o 
   0   2   3     7486.43     7842.36    778.29 o 
   2   2   3     7062.93     7703.11    336.71 o 
   4   2   3      191.80      177.25     18.21 o 
   6   2   3     1788.60     1607.79    181.34 o 
   8   2   3     2076.33     1859.32    315.38 o 
  10   2   3     1079.99      989.32    172.28 o 
  12   2   3      261.49      207.96     58.07 o 
  14   2   3      261.91      234.33    120.96 o 
 -15   3   3      589.60      503.97    204.84 o 
 -13   3   3     1087.57     1097.31    332.16 o 
 -11   3   3     4375.66     3813.01    786.77 o 
  -9   3   3     1995.10     2268.48    312.97 o 
  -7   3   3       21.39       49.05     33.24 o 
  -5   3   3     4572.88     4892.02    389.57 o 
  -3   3   3     2226.56     2364.82     90.37 o 
  -1   3   3     4619.86     4780.34    413.30 o 
   1   3   3     3201.64     3276.67    328.53 o 
   3   3   3      571.92      568.17     71.52 o 
   5   3   3    13004.36    11294.61   1096.46 o 
   7   3   3        0.38      -13.83     42.27 o 
   9   3   3     1679.11     1506.14    270.00 o 
  11   3   3      182.09      130.57     57.26 o 
  13   3   3        0.18       23.88     49.78 o 
 -10   4   3        1.78       34.21     60.07 o 
  -8   4   3      280.66      271.42     75.50 o 
  -6   4   3     3047.50     3039.53    315.31 o 
  -4   4   3      504.48      644.43     85.52 o 
  -2   4   3       13.82       38.30     36.21 o 
   0   4   3     2763.91     2404.50    277.86 o 
   2   4   3     1462.28     1401.04    193.23 o 
   4   4   3      357.16      302.59     75.93 o 
   6   4   3      332.19      331.57     78.89 o 
   8   4   3     1453.97     1332.55    184.62 o 
 -20   0   4     1481.38     2296.28    217.20 o 
 -18   0   4     2434.31     3881.80    241.16 o 
 -16   0   4     2411.45     2727.67    192.48 o 
 -14   0   4    29785.69    33764.14    511.53 o 
 -12   0   4     7571.43     5561.53    152.79 o 
 -10   0   4      523.28      390.84     40.08 o 
  -8   0   4    11977.97     9480.23    648.59 o 
  -6   0   4     3693.28     3979.17    134.06 o 
  -4   0   4    83463.41   111922.70   2690.23 o 
  -2   0   4    17409.03    25531.61    437.77 o 
   0   0   4    34664.42    48367.37   3575.47 o 
   2   0   4   187209.41   205999.47   4486.58 o 
   4   0   4    10259.23     9827.94    812.24 o 
   6   0   4     8664.45     5806.73   1207.31 o 
   8   0   4     6462.21     4270.03    537.75 o 
  10   0   4      464.92      397.84    134.81 o 
  12   0   4     5551.84     8804.65    322.05 o 
  14   0   4     1268.96     2624.32    206.71 o 
  16   0   4     1466.70     3843.61    262.13 o 
 -19   1   4       14.26       57.67     99.61 o 
 -17   1   4      219.38      278.79     47.60 o 
 -15   1   4     1072.18      936.52    163.90 o 
 -13   1   4       11.76       25.03     30.66 o 
 -11   1   4     1670.89     1710.02    242.87 o 
  -9   1   4     1049.13     1463.62    138.39 o 
  -7   1   4      240.68      248.89     68.08 o 
  -5   1   4     1707.50     1857.68    487.15 o 
  -3   1   4      239.80      125.10     47.89 o 
  -1   1   4     1279.52     1034.98    259.68 o 
   1   1   4      352.02      315.57    107.62 o 
   3   1   4      879.35      839.79    199.25 o 
   5   1   4     1492.33     1572.81    328.52 o 
   7   1   4      795.03      831.68     82.37 o 
   9   1   4      449.54      437.04     50.00 o 
  11   1   4        4.17       -4.01     26.74 o 
  13   1   4      226.11      224.18     65.02 o 
  15   1   4       60.64       36.43     54.30 o 
 -18   2   4      788.59      757.22     95.45 o 
 -16   2   4      783.54      837.22    154.66 o 
 -14   2   4     8853.34     9048.13   1424.25 o 
 -12   2   4      829.06     1100.65    203.66 o 
 -10   2   4      491.35      488.05     86.91 o 
  -8   2   4     2477.69     2666.89    487.42 o 
  -6   2   4     2223.08     2516.67    269.16 o 
  -4   2   4    55557.12    64984.64   5668.93 o 
  -2   2   4     3328.10     2928.89    269.27 o 
   0   2   4    13370.01    13769.75   1648.35 o 
   2   2   4    64615.89    71341.05   5071.60 o 
   4   2   4     4254.87     4092.46    681.88 o 
   6   2   4     3389.29     3250.89    568.85 o 
   8   2   4     2057.58     1764.33    431.22 o 
  10   2   4       12.36       56.65     32.67 o 
  12   2   4     1110.39      948.92    223.94 o 
  14   2   4      792.33      883.46    299.95 o 
 -15   3   4      797.15      538.28    263.63 o 
 -13   3   4       15.43       39.82     48.40 o 
 -11   3   4      105.87      102.85     47.54 o 
  -9   3   4     3198.74     3929.98    594.67 o 
  -7   3   4     3210.73     3799.32    418.93 o 
  -5   3   4       32.34       61.59     32.96 o 
  -3   3   4    10344.89    10067.19    579.37 o 
  -1   3   4     4308.10     4152.87    306.12 o 
   1   3   4      377.98      359.01     91.75 o 
   3   3   4     2226.78     1920.82    228.43 o 
   5   3   4     3347.37     2653.45    455.74 o 
   7   3   4     1602.47     1545.25    177.90 o 
   9   3   4      545.91      455.23     78.01 o 
  11   3   4      787.54      663.90     95.42 o 
 -10   4   4        5.56       57.71     56.34 o 
  -8   4   4      844.11      912.22    140.05 o 
  -6   4   4     1683.58     1806.91    177.88 o 
  -4   4   4     1431.66     1564.74     93.31 o 
  -2   4   4      424.76      443.16     75.96 o 
   0   4   4       27.94       31.24     54.08 o 
   2   4   4     4329.91     3699.58    575.57 o 
   4   4   4      813.51      641.94    125.07 o 
   6   4   4      150.71       88.49     62.22 o 
   8   4   4        0.31      -15.12     51.11 o 
 -19   1   5      182.95      251.13     71.77 o 
 -17   1   5     7698.48     7386.64   2225.13 o 
 -15   1   5      794.10      672.91     62.02 o 
 -13   1   5      199.53      164.93     40.84 o 
 -11   1   5      933.14      738.64    103.23 o 
  -9   1   5        7.73       12.78     22.71 o 
  -7   1   5    77580.12    82089.70  27928.23 o 
  -5   1   5     2763.23     2532.63    862.60 o 
  -3   1   5    48708.36    42029.06   9725.79 o 
  -1   1   5   126560.85    96405.64  25083.09 o 
   1   1   5    19017.48    17014.82   5506.07 o 
   3   1   5     4801.53     4681.71    976.55 o 
   5   1   5     5132.17     4558.10    598.13 o 
   7   1   5       39.65       65.96     31.77 o 
   9   1   5     9503.82     8221.56    885.21 o 
  11   1   5     5156.66     4265.79   1436.72 o 
  13   1   5     2713.02     3164.62    806.28 o 
  15   1   5      401.05      988.61    172.26 o 
 -18   2   5      368.42      465.02     80.48 o 
 -16   2   5        4.98        3.60     37.99 o 
 -14   2   5      287.23      250.97     73.77 o 
 -12   2   5     2004.60     2424.13    419.11 o 
 -10   2   5     2303.84     2732.32    729.20 o 
  -8   2   5      696.58      684.79    110.27 o 
  -6   2   5     5357.74     4811.98    969.13 o 
  -4   2   5     4281.88     3824.13    589.91 o 
  -2   2   5      483.44      409.19     48.14 o 
   0   2   5     2509.36     2603.78    477.94 o 
   2   2   5     6805.27     7125.03    833.27 o 
   4   2   5     2631.90     2297.34    560.76 o 
   6   2   5     1994.87     1774.65    374.15 o 
   8   2   5      517.20      490.37    104.37 o 
  10   2   5      855.32      807.81     90.63 o 
  12   2   5        5.95       10.17     51.28 o 
  14   2   5       28.24        4.65     66.28 o 
 -15   3   5       52.52        2.62     59.92 o 
 -13   3   5      113.07       95.98     53.75 o 
 -11   3   5      365.06      425.76     62.58 o 
  -9   3   5      969.24     1290.76    203.46 o 
  -7   3   5    15403.16    17550.01   2010.16 o 
  -5   3   5      188.20      246.37     43.29 o 
  -3   3   5     4538.91     3931.29    348.61 o 
  -1   3   5    17629.90    16407.92   2235.76 o 
   1   3   5     6121.74     5005.67   1014.45 o 
   3   3   5      327.97      285.42     58.77 o 
   5   3   5       13.73       13.94     31.42 o 
   7   3   5        8.79       24.45     32.01 o 
   9   3   5     1792.92     1427.99    433.64 o 
  11   3   5      695.70      608.68     97.96 o 
 -10   4   5      467.66      506.26     87.75 o 
  -8   4   5        5.67       43.45     54.03 o 
  -6   4   5     4022.71     4248.84    374.85 o 
  -4   4   5     1384.22     1543.08    232.92 o 
  -2   4   5      262.39      290.32     72.70 o 
   0   4   5     2110.15     1713.60    181.99 o 
   2   4   5     1623.52     1360.17    254.64 o 
   4   4   5      409.52      396.21    120.58 o 
   6   4   5      211.94      160.46     67.78 o 
 -20   0   6     1951.35     2879.71    232.92 o 
 -18   0   6      500.45      497.30    122.83 o 
 -16   0   6      474.37      551.23    110.10 o 
 -14   0   6      225.53      340.02     84.63 o 
 -12   0   6     7647.96     4982.44    491.31 o 
 -10   0   6    59063.61    56046.07   2313.51 o 
  -8   0   6      377.18      350.51     63.66 o 
  -6   0   6   121699.85   161988.36   4148.43 o 
  -4   0   6    70676.89    97609.23   1168.41 o 
  -2   0   6    25177.37    36775.09   1077.22 o 
   0   0   6     7495.02     9329.50    493.89 o 
   2   0   6     3838.99     4760.44    422.03 o 
   4   0   6     5463.71     4953.30    108.80 o 
   6   0   6    15373.58    12666.36   2553.17 o 
   8   0   6    18827.53    14523.56   1606.87 o 
  10   0   6     7568.07     8884.79    320.55 o 
  12   0   6       19.61      -14.23     79.39 o 
  14   0   6     2378.13     5357.98    298.08 o 
 -19   1   6        2.88       24.15     58.61 o 
 -17   1   6        2.26      -56.74     42.98 o 
 -15   1   6      589.45      649.63     63.44 o 
 -13   1   6     2083.49     2292.10    114.14 o 
 -11   1   6      781.08      865.02    123.24 o 
  -9   1   6     3660.88     4465.86    980.29 o 
  -7   1   6     3411.17     3712.16    984.95 o 
  -5   1   6      979.63     1573.26    247.66 o 
  -3   1   6     1724.19     1753.82    271.34 o 
  -1   1   6     4885.48     4443.35    582.62 o 
   1   1   6      929.99      895.45    246.15 o 
   3   1   6     1983.25     1957.19    397.50 o 
   5   1   6      531.39      429.56     82.54 o 
   7   1   6      641.41      660.19     57.99 o 
   9   1   6      105.23      101.21     36.67 o 
  11   1   6       14.18      -15.15     32.52 o 
  13   1   6      115.72      145.74    161.77 o 
  15   1   6        0.63      -98.11     89.12 o 
 -18   2   6      357.69      413.99     78.26 o 
 -16   2   6        0.20      -11.76     40.72 o 
 -14   2   6       37.94       33.75     34.66 o 
 -12   2   6      146.62      160.23     53.31 o 
 -10   2   6    20456.81    22110.99   6721.76 o 
  -8   2   6      678.79      972.57     80.76 o 
  -6   2   6    21348.96    22501.62   3511.30 o 
  -4   2   6    29816.79    23228.84   7114.44 o 
  -2   2   6     9514.82     7866.39   1707.52 o 
   0   2   6     1082.29     1045.48    161.52 o 
   2   2   6        5.86      -12.17     20.46 o 
   4   2   6     3006.79     2537.56    615.53 o 
   6   2   6     7841.82     7019.38   1155.86 o 
   8   2   6     5338.08     5450.52    630.48 o 
  10   2   6     5393.67     5144.07    788.64 o 
  12   2   6       32.07       32.48     50.35 o 
  14   2   6     1371.46     2129.15    850.81 o 
 -15   3   6     1071.20      813.08    416.04 o 
 -13   3   6      449.76      478.29    112.34 o 
 -11   3   6      362.88      530.61    112.37 o 
  -9   3   6     2481.78     3000.31    522.87 o 
  -7   3   6     2583.43     2716.97    271.38 o 
  -5   3   6      615.50      626.03     87.58 o 
  -3   3   6     2988.43     2487.39    341.24 o 
  -1   3   6     6062.28     4431.06   1489.66 o 
   1   3   6      777.54      621.74    156.16 o 
   3   3   6      832.10      558.26    146.42 o 
   5   3   6      627.39      576.88    109.58 o 
   7   3   6     1491.13     1377.03    288.69 o 
   9   3   6      235.67      221.45     68.10 o 
  11   3   6      309.99      380.71     86.77 o 
 -10   4   6     2341.75     1936.03    180.50 o 
  -8   4   6        7.73       88.03     57.58 o 
  -6   4   6     1487.93     1534.42     92.36 o 
  -4   4   6     1008.72     1254.29    112.51 o 
  -2   4   6     1483.14     1469.44    118.79 o 
   0   4   6       62.73       30.71     89.87 o 
   2   4   6       33.01       66.36     49.85 o 
   4   4   6      210.71      142.45     62.25 o 
   6   4   6      331.96      297.92    117.59 o 
 -19   1   7       16.59       59.24     58.85 o 
 -17   1   7      270.43      300.93     79.01 o 
 -15   1   7     6808.01     6688.78    336.09 o 
 -13   1   7    15183.62    16170.33   1963.12 o 
 -11   1   7      354.85      337.55     62.02 o 
  -9   1   7    68807.83    76604.19  19162.90 o 
  -7   1   7    11287.21    12261.77   3663.69 o 
  -5   1   7     5877.82     5039.59   2011.92 o 
  -3   1   7     4448.30     4097.75    825.42 o 
  -1   1   7      335.27      284.67     52.84 o 
   1   1   7    33733.39    33218.55   7624.37 o 
   3   1   7     9668.82     9105.08   2289.38 o 
   5   1   7    25632.14    27718.73   3831.94 o 
   7   1   7    18770.15    18440.25    841.07 o 
   9   1   7     1186.16     1281.13    161.80 o 
  11   1   7     2576.11     2674.10    942.40 o 
  13   1   7       16.00       19.42     58.74 o 
 -18   2   7      584.49      790.20     80.48 o 
 -16   2   7      667.99      765.63     96.51 o 
 -14   2   7      921.47     1175.79    172.31 o 
 -12   2   7     1747.23     1981.80    527.45 o 
 -10   2   7     3721.85     3733.79   1126.72 o 
  -8   2   7      148.31      182.72     37.39 o 
  -6   2   7     2535.35     2690.07    362.63 o 
  -4   2   7     8017.32     8848.78    812.05 o 
  -2   2   7      144.95      102.65     44.20 o 
   0   2   7      662.23      523.22    178.54 o 
   2   2   7     1137.70      873.72    192.14 o 
   4   2   7     3435.14     3147.66    545.69 o 
   6   2   7       82.83       80.34     36.87 o 
   8   2   7      836.03      884.42     76.95 o 
  10   2   7     1193.75     1335.21    121.06 o 
  12   2   7        0.69       -6.84     54.15 o 
 -15   3   7      488.59      372.26    229.18 o 
 -13   3   7     3235.94     3532.44    880.79 o 
 -11   3   7       64.65      111.28     43.19 o 
  -9   3   7     6934.05     7706.62   1178.70 o 
  -7   3   7     1668.58     1869.24    256.71 o 
  -5   3   7     1030.06     1223.79     73.81 o 
  -3   3   7       18.24        9.97     44.87 o 
  -1   3   7       99.56       57.99     44.56 o 
   1   3   7     6261.89     4163.16   2089.57 o 
   3   3   7      475.68      340.96    192.48 o 
   5   3   7     2598.14     2367.49    552.70 o 
   7   3   7     2764.29     2514.13    338.43 o 
   9   3   7      399.23      496.70     90.81 o 
 -10   4   7      956.68     1013.90    119.08 o 
  -8   4   7      111.67      115.88     47.22 o 
  -6   4   7     1274.76     1337.04    118.57 o 
  -4   4   7     2993.43     3382.29    170.53 o 
  -2   4   7      391.90      387.73     83.71 o 
   0   4   7      319.21      316.81    124.33 o 
   2   4   7     1515.40      968.35    339.65 o 
   4   4   7      566.08      431.31    150.91 o 
   6   4   7       76.95       70.33     68.90 o 
 -20   0   8      116.25      178.25    104.10 o 
 -18   0   8     5939.49     5812.60    295.84 o 
 -16   0   8     3875.83     2702.21    190.98 o 
 -14   0   8      856.99      511.53     95.12 o 
 -12   0   8    55116.17    44107.13    662.07 o 
 -10   0   8     1390.31     1702.36    132.56 o 
  -8   0   8      236.41      412.52     51.47 o 
  -6   0   8     7059.74     9345.02    397.63 o 
  -4   0   8     1185.90     1582.00     53.44 o 
  -2   0   8   114187.49   157163.02   6176.51 o 
   0   0   8     3725.15     4699.75    252.46 o 
   2   0   8    58199.57    72441.45   6645.05 o 
   4   0   8    43285.61    44829.79    661.70 o 
   6   0   8    10269.23    10067.45   1774.26 o 
   8   0   8     3071.87     2019.17    167.76 o 
  10   0   8      188.21      149.04     95.12 o 
  12   0   8       70.29      114.59    104.10 o 
  14   0   8      430.70      969.89    175.25 o 
 -19   1   8        3.26       -0.49     53.60 o 
 -17   1   8      153.12      170.69     65.13 o 
 -15   1   8       12.66      -11.06     48.33 o 
 -13   1   8     1569.10     1807.17    217.28 o 
 -11   1   8       17.65       37.15     27.97 o 
  -9   1   8      502.77      539.66     92.93 o 
  -7   1   8     6401.71     6734.78   2178.49 o 
  -5   1   8        7.95        8.47     14.38 o 
  -3   1   8        4.90       15.48      9.57 o 
  -1   1   8      633.54      392.87    109.52 o 
   1   1   8     4495.37     4776.50    767.62 o 
   3   1   8      147.81      113.67     49.04 o 
   5   1   8     1590.67     1620.91    262.28 o 
   7   1   8     1602.24     1620.60     95.53 o 
   9   1   8       64.32       78.74     39.50 o 
  11   1   8      146.77       46.21    200.34 o 
  13   1   8       25.88       31.99     74.89 o 
 -18   2   8     3674.18     4377.60    361.71 o 
 -16   2   8     2898.26     3452.67    447.67 o 
 -14   2   8       28.02       41.31     35.61 o 
 -12   2   8    22263.61    24350.44   7450.80 o 
 -10   2   8       41.67       71.52     32.27 o 
  -8   2   8      362.75      439.23     56.94 o 
  -6   2   8      327.24      368.36     52.63 o 
  -4   2   8      248.55      225.42     25.61 o 
  -2   2   8    40761.55    35648.43   5491.99 o 
   0   2   8       87.21       73.96     25.69 o 
   2   2   8    15297.40    13410.03   3012.98 o 
   4   2   8    11863.98    10814.30   1477.67 o 
   6   2   8     5799.43     6057.13    474.24 o 
   8   2   8       26.39       88.31     43.51 o 
  10   2   8       68.09      159.64     48.63 o 
  12   2   8      113.39       77.56     39.07 o 
 -15   3   8     1414.93     1406.62    389.05 o 
 -13   3   8     1529.94     1640.65    407.68 o 
 -11   3   8      202.97      188.67     48.79 o 
  -9   3   8     1793.03     1988.39    236.56 o 
  -7   3   8     4291.07     4724.59    483.29 o 
  -5   3   8      164.94      196.62     41.70 o 
  -3   3   8      276.25      293.66     65.27 o 
  -1   3   8     4132.37     2205.23   1784.00 o 
   1   3   8     1865.81     1190.98    668.44 o 
   3   3   8       11.70       10.26     33.21 o 
   5   3   8     1772.37     1538.62    256.96 o 
   7   3   8      533.77      557.70     88.15 o 
   9   3   8       73.84       79.14     66.42 o 
 -10   4   8       21.12       56.84     86.13 o 
  -8   4   8       37.85       41.87     67.14 o 
  -6   4   8        8.96        0.06     59.88 o 
  -4   4   8      246.32      305.54     95.49 o 
  -2   4   8     2973.00     2990.35    163.33 o 
   0   4   8        6.02       52.11     65.79 o 
   2   4   8      333.11      222.96     75.61 o 
   4   4   8     1169.86      808.39    269.25 o 
 -19   1   9     1109.06     1228.25    223.56 o 
 -17   1   9       16.06       49.51     57.46 o 
 -15   1   9    20480.26    23438.91    942.93 o 
 -13   1   9       31.84       50.82     35.72 o 
 -11   1   9      962.01      975.42    215.65 o 
  -9   1   9     1255.31     1320.90    324.87 o 
  -7   1   9      460.87      498.34     89.86 o 
  -5   1   9   103484.16   101566.49  22394.42 o 
  -3   1   9     3526.66     3176.47    770.09 o 
  -1   1   9    54589.44    63284.19   1612.61 o 
   1   1   9    23729.66    23184.96   2496.89 o 
   3   1   9    20979.61    19126.29   3354.49 o 
   5   1   9       29.45       44.13     34.77 o 
   7   1   9      470.12      499.54     58.38 o 
   9   1   9      855.38      957.68    238.17 o 
  11   1   9     1190.12     1478.82    777.41 o 
  13   1   9     2260.03     3968.53    850.43 o 
 -18   2   9      358.83      428.11     68.24 o 
 -16   2   9     1244.70     1444.72    184.10 o 
 -14   2   9       97.14      103.81     46.02 o 
 -12   2   9     1141.04     1280.97    363.76 o 
 -10   2   9     5495.70     5600.62   1926.82 o 
  -8   2   9       28.04       28.28     31.33 o 
  -6   2   9      203.75      191.64     36.69 o 
  -4   2   9     5930.18     5330.74    487.32 o 
  -2   2   9     3584.38     3098.29    474.49 o 
   0   2   9       94.66       87.06     31.80 o 
   2   2   9     3264.18     2894.73    516.34 o 
   4   2   9     1308.63     1309.64    186.65 o 
   6   2   9       11.48       12.48     37.67 o 
   8   2   9      116.55      126.10     47.57 o 
  10   2   9      224.17      345.08     61.27 o 
 -15   3   9     2612.97     2573.14    813.33 o 
 -13   3   9      109.62      102.95     43.43 o 
 -11   3   9      116.53      103.26     42.99 o 
  -9   3   9       58.54       58.14     39.57 o 
  -7   3   9       10.12       48.95     35.05 o 
  -5   3   9    16390.50    17638.71    367.73 o 
  -3   3   9      611.68      586.74     81.37 o 
  -1   3   9     4114.59     2979.57    984.27 o 
   1   3   9     5197.71     3822.57    978.34 o 
   3   3   9     4310.34     3777.92    578.26 o 
   5   3   9      250.36      284.16     80.60 o 
   7   3   9      207.10      302.09     62.77 o 
   9   3   9       21.37       30.70     65.93 o 
 -10   4   9     1069.83     1548.81    135.43 o 
  -8   4   9      193.62      235.17     82.95 o 
  -6   4   9       41.73      -10.75     69.42 o 
  -4   4   9     2364.67     2393.67    163.65 o 
  -2   4   9     1182.74     1199.72    122.05 o 
   0   4   9       91.36       87.12     74.00 o 
   2   4   9     2153.19     1936.78    217.20 o 
   4   4   9      344.49      295.90    117.21 o 
 -20   0  10      473.86      573.70    140.80 o 
 -18   0  10     8721.28     6044.77    302.58 o 
 -16   0  10      102.37      108.60     69.65 o 
 -14   0  10     1047.16      868.78    124.33 o 
 -12   0  10       45.19       53.92     61.41 o 
 -10   0  10     6662.64     7563.06    308.94 o 
  -8   0  10    93511.84   119001.91   1869.37 o 
  -6   0  10    16162.63    20825.37    358.33 o 
  -4   0  10    79519.45   105809.15   1395.33 o 
  -2   0  10     4643.70     4799.18    230.88 o 
   0   0  10    22161.03    26833.44   1450.03 o 
   2   0  10     3262.49     3569.98    204.54 o 
   4   0  10     1218.19     1426.00    141.55 o 
   6   0  10     9973.38     8086.41    308.57 o 
   8   0  10     1151.68      752.69    134.06 o 
  10   0  10     8858.22    11394.52    417.91 o 
  12   0  10      439.08      913.72    173.01 o 
 -19   1  10       99.27      116.76     66.36 o 
 -17   1  10      316.69      357.33     79.71 o 
 -15   1  10      141.01      122.08     57.22 o 
 -13   1  10      679.84      890.30    163.69 o 
 -11   1  10       10.19       22.31     29.38 o 
  -9   1  10        5.87       18.98     27.82 o 
  -7   1  10     3243.64     3467.46    664.23 o 
  -5   1  10      678.69      729.01    110.22 o 
  -3   1  10      870.76      832.31    183.87 o 
  -1   1  10      199.87      190.23     20.60 o 
   1   1  10      281.66      330.33     56.15 o 
   3   1  10      230.73      232.84     42.83 o 
   5   1  10       48.20       18.15     36.03 o 
   7   1  10      703.77      755.34     69.44 o 
   9   1  10      299.51      320.54     78.54 o 
  11   1  10       19.67       25.05     53.37 o 
 -18   2  10     2283.62     2629.23    567.33 o 
 -16   2  10      151.43      178.56     47.00 o 
 -14   2  10      647.32      712.95    156.24 o 
 -12   2  10        7.40      -10.37     35.49 o 
 -10   2  10     4004.32     3337.07   1208.75 o 
  -8   2  10    32348.34    30884.05   8179.56 o 
  -6   2  10     4007.05     3526.86    565.23 o 
  -4   2  10    25766.16    26729.27   1410.46 o 
  -2   2  10     7771.21     6906.44    668.07 o 
   0   2  10    11783.10     9581.87   2201.18 o 
   2   2  10      414.72      411.94     79.96 o 
   4   2  10      851.74      895.86    113.83 o 
   6   2  10      984.69     1045.47     81.52 o 
   8   2  10      769.19      842.05     81.69 o 
  10   2  10     2684.54     3161.82    461.57 o 
 -15   3  10     1138.45     1340.34    313.71 o 
 -13   3  10     2167.96     2556.24    731.69 o 
 -11   3  10      248.71      236.93     52.29 o 
  -9   3  10      457.94      426.19     66.54 o 
  -7   3  10     4708.43     5353.92    191.45 o 
  -5   3  10     2996.28     3388.43    156.22 o 
  -3   3  10       38.76       51.73     55.24 o 
  -1   3  10     4921.67     3673.98   1169.77 o 
   1   3  10     1473.37     1093.39    152.72 o 
   3   3  10       25.98        0.59     39.98 o 
   5   3  10      569.24      601.41     73.19 o 
   7   3  10      235.02      252.83     63.88 o 
 -10   4  10       55.97       11.48     74.68 o 
  -8   4  10     2245.49     2850.78    172.64 o 
  -6   4  10      332.95      379.46     94.93 o 
  -4   4  10      427.70      455.47     97.46 o 
  -2   4  10      168.67      184.30     83.92 o 
   0   4  10      687.22      714.43    113.57 o 
   2   4  10      583.83      632.11    147.54 o 
 -19   1  11      310.25      329.13     85.75 o 
 -17   1  11      357.71      450.04    111.59 o 
 -15   1  11       91.35      115.55     71.90 o 
 -13   1  11    14857.47    15201.34   3456.81 o 
 -11   1  11    28358.59    28276.79   8400.09 o 
  -9   1  11    10503.37     9584.35   3114.67 o 
  -7   1  11    55590.78    57490.47  11946.52 o 
  -5   1  11       23.06       18.53     17.59 o 
  -3   1  11     5617.73     4814.16    819.01 o 
  -1   1  11     1555.75     1806.62     68.16 o 
   1   1  11     2297.67     2625.77    143.99 o 
   3   1  11    18009.45    17569.60   2405.56 o 
   5   1  11       14.89       -6.93     36.23 o 
   7   1  11    10983.38    11383.33    355.00 o 
   9   1  11      645.42      885.45    377.85 o 
  11   1  11      380.00      553.34    387.96 o 
 -18   2  11      439.56      728.11    125.07 o 
 -16   2  11      892.53     1219.11    107.99 o 
 -14   2  11      200.28      170.58     52.69 o 
 -12   2  11      298.90      289.90    109.96 o 
 -10   2  11     5012.06     6101.25    192.69 o 
  -8   2  11     2289.74     2008.58    508.60 o 
  -6   2  11      897.92      861.42    113.12 o 
  -4   2  11     2533.88     2859.59     95.32 o 
  -2   2  11     2360.80     2229.61     83.02 o 
   0   2  11       42.79       41.96     30.41 o 
   2   2  11      200.54      164.03     38.14 o 
   4   2  11     1637.76     1525.14    165.70 o 
   6   2  11      333.43      417.29     65.97 o 
   8   2  11       16.45      -22.68     43.41 o 
  10   2  11      179.72      290.59     77.07 o 
 -15   3  11      149.92      130.80    109.69 o 
 -13   3  11     3113.49     2874.96    866.82 o 
 -11   3  11     2864.25     3156.96    712.26 o 
  -9   3  11      936.39      916.31    155.44 o 
  -7   3  11     5688.92     6675.72    216.16 o 
  -5   3  11       24.38       23.67     53.59 o 
  -3   3  11     1041.58     1097.94    106.49 o 
  -1   3  11      947.29      941.82     99.83 o 
   1   3  11      362.67      362.30     75.86 o 
   3   3  11     1936.60     1685.72    149.38 o 
   5   3  11      115.27      107.20     54.09 o 
   7   3  11     1793.47     2124.97    121.86 o 
  -8   4  11      805.10      992.66    125.23 o 
  -6   4  11      123.78       99.17     78.57 o 
  -4   4  11     1248.95     1223.79    132.09 o 
  -2   4  11      641.65      699.25    120.96 o 
   0   4  11      189.77      246.12     86.73 o 
 -20   0  12      128.41       68.90     83.13 o 
 -18   0  12        6.35       16.48     59.92 o 
 -16   0  12    19570.69    13557.48    429.15 o 
 -14   0  12     7783.35     7283.53    300.33 o 
 -12   0  12     9763.36    10083.85    328.79 o 
 -10   0  12    48898.92    55783.23   1239.14 o 
  -8   0  12     2615.46     3013.20     90.44 o 
  -6   0  12       38.12       56.48     30.94 o 
  -4   0  12      207.26      321.81     40.65 o 
  -2   0  12     4127.81     5160.26    108.85 o 
   0   0  12    39301.19    43720.45    857.45 o 
   2   0  12     6664.18     7693.45    287.22 o 
   4   0  12    12417.95    13814.37    404.43 o 
   6   0  12     1483.26     1159.37    157.28 o 
   8   0  12     1758.92     1190.83    170.01 o 
  10   0  12        8.02       -8.24    102.61 o 
 -19   1  12      470.99      425.52     93.58 o 
 -17   1  12        1.65       29.67     52.64 o 
 -15   1  12      296.74      348.57     78.31 o 
 -13   1  12     1564.53     1527.61    358.94 o 
 -11   1  12      384.38      382.98    126.86 o 
  -9   1  12      426.21      361.78    120.21 o 
  -7   1  12     1563.17     1417.83    401.94 o 
  -5   1  12     2176.02     2113.92    317.07 o 
  -3   1  12      590.91      667.78     59.20 o 
  -1   1  12      328.14      344.79     41.49 o 
   1   1  12      578.60      622.08     49.11 o 
   3   1  12       16.26       33.14     38.56 o 
   5   1  12       85.20      105.99     60.25 o 
   7   1  12      101.18       86.86     63.43 o 
   9   1  12      148.20      164.26     70.73 o 
 -18   2  12      392.72      542.71    140.80 o 
 -16   2  12     9066.67     9981.85   1687.83 o 
 -14   2  12     2459.65     2950.20    710.33 o 
 -12   2  12     1959.38     1915.58    598.13 o 
 -10   2  12    17621.27    21952.13    365.93 o 
  -8   2  12     2009.19     1741.88    492.74 o 
  -6   2  12      300.32      308.56     66.42 o 
  -4   2  12     1317.53     1423.99     83.87 o 
  -2   2  12     2873.00     2843.89     96.86 o 
   0   2  12    21465.70    18406.67   1365.50 o 
   2   2  12     1774.09     1606.36    305.07 o 
   4   2  12     8970.40     8562.39    896.85 o 
   6   2  12      510.61      532.76     72.95 o 
   8   2  12     1355.46     1480.55    214.95 o 
 -15   3  12      714.86      676.78    322.93 o 
 -13   3  12     2113.82     1990.81    523.03 o 
 -11   3  12     1094.25     1186.21    278.95 o 
  -9   3  12      729.46      800.77    103.65 o 
  -7   3  12      864.06      919.17    105.60 o 
  -5   3  12     2108.64     2191.80    164.39 o 
  -3   3  12      472.14      521.15     87.59 o 
  -1   3  12      286.57      260.97     71.23 o 
   1   3  12     2802.54     2339.12    300.05 o 
   3   3  12      559.87      541.77     85.86 o 
   5   3  12       68.26       85.51     52.38 o 
  -8   4  12       83.09      160.28     91.02 o 
  -6   4  12       12.81       -5.94     75.37 o 
  -4   4  12       23.44       88.78     82.04 o 
  -2   4  12        9.93       15.73     76.24 o 
 -19   1  13     9712.26     9714.63    742.21 o 
 -17   1  13      599.82      791.72    185.36 o 
 -15   1  13     3320.43     3686.49    761.69 o 
 -13   1  13    17145.38    16779.59   4734.48 o 
 -11   1  13     3438.44     3116.11    951.56 o 
  -9   1  13     5576.88     4640.19   1326.69 o 
  -7   1  13      315.42      352.71     57.52 o 
  -5   1  13     9180.51    10567.02    591.02 o 
  -3   1  13    44314.20    50737.33   1899.49 o 
  -1   1  13    19312.09    21536.91    458.24 o 
   1   1  13    11612.81    12054.12    269.22 o 
   3   1  13     1222.19     1037.00     67.91 o 
   5   1  13     4088.63     3779.91   1009.58 o 
   7   1  13      387.75      341.24     85.29 o 
   9   1  13      472.58      427.52    174.13 o 
 -18   2  13      561.18      743.20    154.23 o 
 -16   2  13     1499.18     1693.20    311.44 o 
 -14   2  13      191.65      254.78     71.99 o 
 -12   2  13      367.15      335.39    138.96 o 
 -10   2  13      885.22      706.50    330.40 o 
  -8   2  13     3479.90     2956.11    902.42 o 
  -6   2  13        3.17       32.32     49.51 o 
  -4   2  13      540.15      492.75     61.88 o 
  -2   2  13     3723.65     3716.47    106.16 o 
   0   2  13       94.70      176.66     40.70 o 
   2   2  13       16.78       23.65     34.82 o 
   4   2  13     1169.33     1098.24    129.51 o 
   6   2  13      296.75      395.39     70.63 o 
   8   2  13        0.46      -55.16     71.90 o 
 -15   3  13       16.01      -39.41     31.09 o 
 -13   3  13     3894.19     3391.04   1067.52 o 
 -11   3  13      819.09      932.67    115.32 o 
  -9   3  13     1095.88     1178.40    156.90 o 
  -7   3  13       16.37       37.50     63.13 o 
  -5   3  13      861.62      740.02     97.93 o 
  -3   3  13     7822.29     7044.64    286.10 o 
  -1   3  13     2007.38     1833.67    132.11 o 
   1   3  13     2425.14     2048.58    282.84 o 
   3   3  13       99.00      130.15     52.10 o 
 -20   0  14      257.33      239.66    107.85 o 
 -18   0  14     2715.14     2032.65    189.48 o 
 -16   0  14     5914.29     4439.02    259.89 o 
 -14   0  14      606.35      669.56    124.33 o 
 -12   0  14     9335.22     9035.91    314.93 o 
 -10   0  14     1205.29     1235.59     95.75 o 
  -8   0  14    25487.00    27901.54   1028.06 o 
  -6   0  14    45480.67    51871.20    404.32 o 
  -4   0  14    45810.32    53338.20    637.91 o 
  -2   0  14    15593.60    17198.40    623.74 o 
   0   0  14      432.01      605.90    115.34 o 
   2   0  14     7430.54     8553.00    330.29 o 
   4   0  14     1758.52     2028.16    190.23 o 
   6   0  14     1687.65     1559.31    179.00 o 
   8   0  14      754.74      463.60    146.79 o 
 -19   1  14      519.60      520.94     98.85 o 
 -17   1  14        3.27      -42.03     47.39 o 
 -15   1  14        7.63       20.83     40.84 o 
 -13   1  14      282.88      307.53    103.51 o 
 -11   1  14     1292.33     1234.28    337.52 o 
  -9   1  14      223.29      161.72     68.33 o 
  -7   1  14      278.91      291.71     42.48 o 
  -5   1  14     4232.28     4579.55    188.52 o 
  -3   1  14       70.55       68.92     34.03 o 
  -1   1  14      129.50      140.77     37.32 o 
   1   1  14     1585.02     1628.67     74.39 o 
   3   1  14        6.28       -1.97     38.70 o 
   5   1  14       30.30        6.74     58.12 o 
   7   1  14       28.19       20.60     63.99 o 
 -18   2  14      347.08      470.15     88.49 o 
 -16   2  14     3476.31     3747.35    592.88 o 
 -14   2  14      431.01      536.98    116.51 o 
 -12   2  14     3205.89     2586.52    847.25 o 
 -10   2  14      719.25      438.37    260.50 o 
  -8   2  14     6193.77     6625.71    212.08 o 
  -6   2  14    12058.57    12449.00    279.62 o 
  -4   2  14    11283.78    11121.64    214.02 o 
  -2   2  14     3930.95     3772.98    110.65 o 
   0   2  14      117.17      128.00     40.49 o 
   2   2  14     1354.33     1324.67    118.44 o 
   4   2  14     1019.34      999.51    112.35 o 
   6   2  14     1070.42     1181.35    129.35 o 
 -13   3  14     1165.98     1449.83    140.92 o 
 -11   3  14     2144.22     2764.88    169.46 o 
  -9   3  14       38.91       57.18     72.39 o 
  -7   3  14     1040.01     1060.68    117.23 o 
  -5   3  14     1491.34     1678.20    132.92 o 
  -3   3  14      251.26      265.80     77.89 o 
  -1   3  14       11.78       -2.87     44.11 o 
   1   3  14     1382.70     1157.61    141.69 o 
   3   3  14      417.54      378.50     61.38 o 
 -19   1  15      968.31      921.91    215.32 o 
 -17   1  15      309.29      187.64     71.90 o 
 -15   1  15     2533.67     2374.53    565.16 o 
 -13   1  15     1332.08     1222.86    341.27 o 
 -11   1  15    22457.37    19116.75   5641.21 o 
  -9   1  15     9148.87     7369.84   2102.24 o 
  -7   1  15    25692.48    21586.52   4288.84 o 
  -5   1  15     8884.41     9391.91    372.76 o 
  -3   1  15      188.18      255.88     42.92 o 
  -1   1  15     1202.29     1297.22     69.80 o 
   1   1  15     1626.53     1715.38     96.17 o 
   3   1  15     3389.58     3503.73    446.37 o 
   5   1  15     2149.00     1964.12    450.87 o 
   7   1  15      181.35      267.80     84.48 o 
 -16   2  15     1438.91     1521.03    273.29 o 
 -14   2  15     1163.44     1253.42    306.88 o 
 -12   2  15        1.35      -16.87     28.51 o 
 -10   2  15     1232.75     1462.99    122.83 o 
  -8   2  15     2462.18     2710.74    150.08 o 
  -6   2  15      265.55      325.80     76.26 o 
  -4   2  15      110.81      128.01     48.77 o 
  -2   2  15     2903.96     2652.20     99.71 o 
   0   2  15      139.25      149.69     45.00 o 
   2   2  15       38.50       38.05     38.10 o 
   4   2  15       69.22       30.62     47.61 o 
 -13   3  15       18.81       -7.88     79.28 o 
 -11   3  15     3671.94     3822.01    199.48 o 
  -9   3  15     1885.37     2229.57    159.65 o 
  -7   3  15     3083.48     2923.53    170.78 o 
  -5   3  15     1467.79     1561.20    131.03 o 
  -3   3  15      296.68      216.54     76.06 o 
  -1   3  15        0.05       23.81     46.88 o 
   1   3  15      545.68      583.39     78.32 o 
 -18   0  16      144.07       68.15     83.88 o 
 -16   0  16     1140.44     1276.96    168.51 o 
 -14   0  16    23341.93    19785.75    518.27 o 
 -12   0  16      296.68      291.64     68.75 o 
 -10   0  16    13246.00    13698.68    277.10 o 
  -8   0  16     6918.78     6800.13    150.44 o 
  -6   0  16      739.48      814.46     64.57 o 
  -4   0  16      897.26      934.17    113.84 o 
  -2   0  16      196.12      355.75    102.61 o 
   0   0  16     8629.07     9908.60    362.49 o 
   2   0  16     6340.75     6751.03    324.30 o 
   4   0  16     3432.20     3705.80    259.89 o 
   6   0  16     3013.26     2619.08    239.66 o 
 -19   1  16      664.76      749.81    157.28 o 
 -17   1  16       83.20       95.21     55.97 o 
 -15   1  16       59.93       39.35     42.50 o 
 -13   1  16      339.52      291.43    108.19 o 
 -11   1  16      103.13      103.03     38.77 o 
  -9   1  16      151.57      167.04     64.07 o 
  -7   1  16      112.01      191.77     50.64 o 
  -5   1  16     1317.70     1324.28     72.41 o 
  -3   1  16      307.45      341.14     48.21 o 
  -1   1  16        0.48        3.61     33.17 o 
   1   1  16      110.89      126.18     52.28 o 
   3   1  16      185.04      281.66     85.62 o 
   5   1  16       74.68       46.55     71.75 o 
 -16   2  16      186.38      138.33     54.94 o 
 -14   2  16    13326.90    11208.94   2909.51 o 
 -12   2  16      457.41      310.99    212.85 o 
 -10   2  16     7209.41     7701.60    243.86 o 
  -8   2  16     6071.06     6210.22    216.51 o 
  -6   2  16     2616.96     2577.55    149.52 o 
  -4   2  16      458.27      429.06     66.20 o 
  -2   2  16      216.97      247.01     56.04 o 
   0   2  16     2399.85     2363.13    100.28 o 
   2   2  16     3013.68     2569.32    122.26 o 
   4   2  16     1356.63     1281.06    100.10 o 
 -11   3  16     1741.73     2113.40    164.39 o 
  -9   3  16      581.78      694.36    113.33 o 
  -7   3  16     1205.26     1086.60    125.51 o 
  -5   3  16     1508.95     1380.52    131.05 o 
  -3   3  16      191.37      210.30     75.68 o 
  -1   3  16       53.17       23.64     48.14 o 
 -17   1  17    14308.25    12447.73   2569.33 o 
 -15   1  17      403.69      337.28     78.49 o 
 -13   1  17     4272.90     3493.04   1061.84 o 
 -11   1  17     6105.94     4683.95   1390.16 o 
  -9   1  17     2234.20     2306.66    154.66 o 
  -7   1  17     5217.05     5043.31    209.39 o 
  -5   1  17      565.48      638.59     58.91 o 
  -3   1  17     8851.67     9458.20    254.28 o 
  -1   1  17     7395.79     7154.64    220.82 o 
   1   1  17    10384.76    11029.77    291.60 o 
   3   1  17     1605.73     1668.14    142.96 o 
   5   1  17       61.77       77.67     75.03 o 
 -16   2  17      941.62      892.80    193.46 o 
 -14   2  17      785.54      691.07    193.53 o 
 -12   2  17      386.98      498.87     96.79 o 
 -10   2  17      533.69      694.26    103.80 o 
  -8   2  17     1835.33     1854.77    137.69 o 
  -6   2  17      304.71      361.94     67.31 o 
  -4   2  17        1.29       -6.04     46.10 o 
  -2   2  17      194.96      193.12     57.66 o 
   0   2  17     1049.68     1119.04     80.28 o 
   2   2  17       83.73      125.93     58.75 o 
 -11   3  17     1189.53     1351.76    141.82 o 
  -9   3  17     1188.38     1243.83    137.05 o 
  -7   3  17     2647.13     2370.57    165.72 o 
  -5   3  17      190.06      146.49     80.23 o 
  -3   3  17      832.82      835.91    112.01 o 
 -18   0  18      793.19      755.69    148.29 o 
 -16   0  18     3100.52     2565.15    219.44 o 
 -14   0  18     4491.15     3469.13    234.42 o 
 -12   0  18     1680.16     1734.01    120.63 o 
 -10   0  18     5965.72     5466.41    187.42 o 
  -8   0  18     1914.79     1921.08    116.57 o 
  -6   0  18    14172.07    14446.82    283.53 o 
  -4   0  18     6359.69     6482.16    295.09 o 
  -2   0  18    21976.27    23768.66    571.45 o 
   0   0  18      729.18      793.14    152.04 o 
   2   0  18      278.25      390.95    139.30 o 
   4   0  18      418.82      366.24    151.29 o 
 -17   1  18      507.61      474.24    121.41 o 
 -15   1  18        3.03       39.00     40.48 o 
 -13   1  18      756.47      693.47    166.83 o 
 -11   1  18      503.31      428.20    125.03 o 
  -9   1  18      108.79      125.27     51.69 o 
  -7   1  18       44.52       98.26     49.25 o 
  -5   1  18       48.16       72.09     46.44 o 
  -3   1  18      562.22      630.62     80.67 o 
  -1   1  18       37.35       35.92     47.97 o 
   1   1  18      142.71      236.36     88.27 o 
   3   1  18       94.57      163.46     92.11 o 
 -14   2  18     1487.50     1612.86    146.70 o 
 -12   2  18      201.15      256.89     88.44 o 
 -10   2  18     6945.96     6629.96    298.83 o 
  -8   2  18     3251.00     2832.04    162.49 o 
  -6   2  18     5592.81     5146.12    168.78 o 
  -4   2  18     2774.07     2540.04    125.63 o 
  -2   2  18     9896.18     9058.08    223.73 o 
   0   2  18      130.02      157.42     61.93 o 
 -15   1  19       61.46       20.59     35.23 o 
 -13   1  19     3830.23     2684.27    908.06 o 
 -11   1  19     4044.85     3879.30    183.65 o 
  -9   1  19    14471.56    13333.82    253.08 o 
  -7   1  19      669.15      606.59     74.64 o 
  -5   1  19    17738.57    16481.46    276.82 o 
  -3   1  19       61.74       35.28     49.74 o 
  -1   1  19      345.91      361.27     96.52 o 
   1   1  19       11.07      133.08     86.62 o 
 -14   2  19      911.41     1073.59    129.44 o 
 -12   2  19       92.59      140.48     78.59 o 
 -10   2  19       61.33       61.21     73.03 o 
  -8   2  19      766.99      905.81    114.65 o 
  -6   2  19     1245.67     1294.71    103.46 o 
  -4   2  19       38.48       -0.71     49.68 o 
  -2   2  19      418.34      366.64     70.91 o 
 -16   0  20      714.95      578.94    139.30 o 
 -14   0  20     5284.59     4439.00    366.24 o 
 -12   0  20    21144.39    17187.03   1099.83 o 
 -10   0  20     2187.69     1824.48    121.23 o 
  -8   0  20    12528.77    11412.49    381.22 o 
  -6   0  20       14.17       -3.74     92.12 o 
  -4   0  20      850.65      818.60    149.79 o 
  -2   0  20     1610.33     1650.68    199.97 o 
   0   0  20       13.04      157.28    134.06 o 
 -15   1  20      174.23      156.25     45.34 o 
 -13   1  20        9.03       77.74     70.05 o 
 -11   1  20     1541.76     1489.37    130.81 o 
  -9   1  20      141.05      150.29     58.23 o 
  -7   1  20        1.43      -11.16     44.04 o 
  -5   1  20      274.70      300.44     81.67 o 
  -3   1  20       83.77      154.49     76.12 o 
  -1   1  20       21.14       10.18     81.90 o 
 -10   2  20       29.08       13.75     68.46 o 
  -8   2  20     4704.29     4534.99    206.54 o 
  -6   2  20        1.23      -27.74     51.33 o 
  -4   2  20      257.12      270.11     68.15 o 
 -13   1  21     4217.35     3709.02    191.15 o 
 -11   1  21     2456.68     2526.10    160.46 o 
  -9   1  21       94.56      109.52     54.76 o 
  -7   1  21      541.36      533.88     92.79 o 
  -5   1  21     4904.98     4115.78    192.05 o 
  -3   1  21     1506.38     1462.70    209.71 o 
 -12   0  22      829.70      613.39    129.57 o 
  -9   1  22       37.08       26.21     86.88 o 
  -7   1  22      156.45      193.09     76.98 o 
                                                 
